# Supplementary material for: Screening novel antiviral compounds to treat Clostridioides difficile infections
Source: PLoS One. 2024 Dec 13;19(12):e0309624. doi: 10.1371/journal.pone.0309624 (PMC11642915; doi:10.1371/journal.pone.0309624)
Supplement: S1 Fig — (XLSX) [file pone.0309624.s002.xlsx]

## Sheet: ALONE
Plate Number	80 Compounds Alone = 2 hits at 16 uM against C. diff 1870
25251	NEG	2	3	4	5	6	7	8	9	10	11	NEG
A	0.407	0.243	0.375	0.379	0.338	0.352	0.365	0.372	0.323	0.379	0.339	0.392	600
B	0.405	0.389	0.435	0.398	0.389	0.372	0.354	0.259	0.388	0.439	0.442	0.368	600
C	0.349	0.346	0.433	0.368	0.432	0.414	0.398	0.393	0.084	0.356	0.353	0.377	600
D	0.376	0.373	0.393	0.354	0.364	0.388	0.37	0.338	0.366	0.367	0.315	0.366	600
E	0.284	0.351	0.378	0.334	0.437	0.374	0.424	0.385	0.47	0.356	0.408	0.355	600
F	0.24	0.398	0.48	0.341	0.393	0.4	0.394	0.383	0.338	0.383	0.376	0.332	600
G	0.272	0.353	0.083	0.372	0.387	0.424	0.457	0.404	0.417	0.405	0.346	0.326	600
H	0.34	0.384	0.375	0.419	0.484	0.392	0.45	0.336	0.404	0.362	0.396	0.362	600
	80 Compounds Alone = 2 hits at 16 uM against C. diff 1870
25252	NEG	2	3	4	5	6	7	8	9	10	11	NEG
A	0.448	0.353	0.34	0.39	0.081	0.386	0.372	0.372	0.395	0.356	0.344	0.381	600
B	0.386	0.391	0.37	0.419	0.326	0.357	0.334	0.323	0.348	0.361	0.374	0.361	600
C	0.39	0.403	0.412	0.381	0.405	0.371	0.083	0.395	0.345	0.352	0.388	0.42	600
D	0.368	0.384	0.435	0.268	0.401	0.399	0.394	0.24	0.364	0.309	0.395	0.405	600
E	0.394	0.396	0.4	0.512	0.39	0.326	0.378	0.379	0.383	0.415	0.52	0.381	600
F	0.411	0.408	0.387	0.361	0.379	0.354	0.347	0.393	0.445	0.49	0.438	0.396	600
G	0.401	0.416	0.443	0.373	0.354	0.403	0.403	0.442	0.379	0.458	0.412	0.389	600
H	0.503	0.42	0.407	0.401	0.407	0.32	0.394	0.441	0.374	0.362	0.451	0.445	600
	80 Compounds Alone = 3 hits at 16 uM against C. diff 1870
25253	NEG	2	3	4	5	6	7	8	9	10	11	NEG
A	0.453	0.466	0.392	0.365	0.383	0.325	0.316	0.403	0.338	0.375	0.371	0.439	600
B	0.35	0.481	0.349	0.37	0.385	0.348	0.323	0.346	0.391	0.414	0.455	0.419	600
C	0.382	0.4	0.33	0.419	0.346	0.415	0.536	0.338	0.344	0.343	0.364	0.443	600
D	0.417	0.371	0.383	0.381	0.359	0.351	0.317	0.389	0.294	0.387	0.56	0.38	600
E	0.366	0.363	0.39	0.377	0.365	0.359	0.344	0.363	0.089	0.355	0.416	0.411	600
F	0.409	0.376	0.375	0.387	0.393	0.365	0.378	0.362	0.368	0.324	0.304	0.425	600
G	0.419	0.392	0.34	0.388	0.397	0.388	0.091	0.337	0.361	0.365	0.353	0.394	600
H	0.505	0.404	0.446	0.413	0.39	0.411	0.08	0.382	0.368	0.338	0.369	0.501	600
	80 Compounds Alone = 5 hits at 16 uM against C. diff 1870
25254	NEG	2	3	4	5	6	7	8	9	10	11	NEG
A	0.444	0.413	0.084	0.359	0.347	0.476	0.3	0.366	0.4	0.33	0.412	0.46	600
B	0.405	0.367	0.461	0.372	0.384	0.354	0.334	0.403	0.371	0.362	0.324	0.401	600
C	0.428	0.351	0.082	0.378	0.358	0.365	0.415	0.315	0.379	0.362	0.37	0.396	600
D	0.403	0.377	0.09	0.373	0.361	0.392	0.414	0.436	0.377	0.354	0.344	0.382	600
E	0.377	0.359	0.378	0.349	0.318	0.355	0.331	0.36	0.34	0.453	0.37	0.384	600
F	0.409	0.347	0.392	0.376	0.372	0.403	0.322	0.34	0.395	0.358	0.384	0.398	600
G	0.375	0.38	0.355	0.401	0.083	0.355	0.398	0.343	0.371	0.367	0.386	0.458	600
H	0.43	0.405	0.424	0.395	0.414	0.371	0.374	0.461	0.378	0.081	0.442	0.508	600
	80 Compounds Alone = 3 hits at 16 uM against C. diff 1870
25255	NEG	2	3	4	5	6	7	8	9	10	11	NEG
A	0.372	0.364	0.422	0.367	0.351	0.396	0.366	0.369	0.397	0.399	0.371	0.41	600
B	0.385	0.345	0.471	0.399	0.377	0.382	0.377	0.426	0.335	0.402	0.383	0.403	600
C	0.417	0.405	0.371	0.401	0.36	0.371	0.373	0.373	0.396	0.407	0.387	0.38	600
D	0.393	0.335	0.448	0.399	0.398	0.371	0.421	0.432	0.355	0.402	0.404	0.381	600
E	0.366	0.377	0.391	0.385	0.385	0.378	0.347	0.368	0.382	0.46	0.083	0.404	600
F	0.37	0.373	0.374	0.375	0.382	0.396	0.367	0.374	0.359	0.363	0.351	0.407	600
G	0.378	0.425	0.382	0.349	0.232	0.376	0.381	0.401	0.081	0.362	0.333	0.381	600
H	0.467	0.408	0.453	0.502	0.43	0.379	0.44	0.44	0.356	0.453	0.102	0.442	600
	80 Compounds Alone = 4 hits at 16 uM against C. diff 1870
25256	NEG	2	3	4	5	6	7	8	9	10	11	NEG
A	0.359	0.414	0.392	0.381	0.379	0.388	0.366	0.329	0.385	0.392	0.396	0.403	600
B	0.396	0.403	0.448	0.229	0.358	0.348	0.408	0.35	0.083	0.384	0.234	0.395	600
C	0.347	0.33	0.331	0.355	0.369	0.355	0.433	0.369	0.372	0.403	0.369	0.398	600
D	0.396	0.088	0.391	0.379	0.392	0.388	0.39	0.436	0.383	0.389	0.083	0.371	600
E	0.385	0.356	0.353	0.386	0.342	0.379	0.36	0.365	0.364	0.4	0.377	0.415	600
F	0.357	0.382	0.328	0.348	0.085	0.354	0.36	0.35	0.333	0.379	0.388	0.426	600
G	0.372	0.383	0.333	0.339	0.369	0.334	0.376	0.372	0.367	0.373	0.325	0.405	600
H	0.395	0.432	0.409	0.424	0.399	0.455	0.424	0.385	0.282	0.388	0.414	0.433	600
	80 Compounds Alone = 4 hits at 16 uM against C. diff 1870
25257	NEG	2	3	4	5	6	7	8	9	10	11	NEG
A	0.4	0.343	0.393	0.443	0.382	0.302	0.405	0.261	0.375	0.084	0.372	0.397	600
B	0.36	0.394	0.473	0.387	0.29	0.084	0.389	0.375	0.083	0.372	0.394	0.401	600
C	0.395	0.331	0.365	0.364	0.384	0.352	0.352	0.343	0.306	0.391	0.329	0.416	600
D	0.373	0.375	0.371	0.365	0.36	0.275	0.243	0.347	0.337	0.374	0.397	0.39	600
E	0.39	0.335	0.345	0.352	0.347	0.346	0.348	0.327	0.34	0.426	0.365	0.411	600
F	0.455	0.084	0.345	0.337	0.363	0.357	0.356	0.322	0.363	0.327	0.36	0.394	600
G	0.383	0.371	0.439	0.394	0.402	0.356	0.355	0.371	0.352	0.358	0.38	0.395	600
H	0.4	0.38	0.377	0.372	0.416	0.374	0.429	0.381	0.413	0.396	0.427	0.397	600
25258 , 25259	NEG	2	3	4	5	6	7	8	9	10	11	NEG			NEG	2	3	4	5	6	7	8	9	10	11	NEG
A	0.442	0.393	0.401	0.363	0.323	0.349	0.392	0.374	0.359	0.306	0.363	0.465	600	A	0.442	Compounds 25258										0.465
B	0.431	0.398	0.328	0.381	0.353	0.341	NEG					0.418	600	B	0.431	Compounds 25258					NEG					0.418
C	0.395	0.081	0.082	0.083	0.08	0.081	0.083	0.083	0.082	0.081	0.081	0.416	600	C	0.395	VAN					FDX					0.416
D	0.417	0.359	0.36	0.348	0.343	0.356	0.34	0.364	0.372	0.371	0.348	0.396	600	D	0.417	NEG										0.396
E	0.393	0.362	0.389	0.341	0.369	0.315	0.343	0.34	0.322	0.341	0.324	0.378	600	E	0.393	Compounds 25259										0.378
F	0.4	0.295	0.366	0.341	0.345	0.357	0.306	0.336	0.318	0.325	0.339	0.39	600	F	0.4											0.39
G	0.399	0.418	0.311	0.344	0.36	0.363	0.345	0.35	0.351	0.327	0.39	0.376	600	G	0.399											0.376
H	0.471	0.079	0.078	0.077	0.078	0.079	0.081	0.081	0.079	0.08	0.082	0.503	600	H	0.471	VAN					FDX					0.503
25249 1 hit	1	2	3	4	5	6	7	8	9	10	11	12			NEG	2	3	4	5	6	7	8	9	10	11	NEG
A	0.463	0.424	0.385	0.382	0.37	0.377	0.355	0.389	0.405	0.405	0.4	0.451	600	A	0.442	25248 1 Compounds										0.465
B	0.393	0.377	0.332	0.406	0.391	0.366	0.376	0.357	0.381	0.082	0.41	0.42	600	B	0.431	25249 10 Compounds										0.418
C	0.429	0.381	0.377	0.367	0.376	0.355	0.339	0.374	0.384	0.375	0.368	0.425	600	C	0.395	25250 2 Compounds										0.416
D	0.48	0.389	0.327	0.411	0.405	0.404	0.387	0.407	0.406	0.389	0.388	0.419	600	D	0.417	25260 2 Compounds										0.396
E	0.047	0.047	0.048	0.047	0.048	0.046	0.046	0.047	0.047	0.047	0.047	0.047	600	E	0.393	NOTHING										0.378
F	0.047	0.047	0.047	0.047	0.048	0.047	0.047	0.049	0.047	0.048	0.047	0.047	600	F	0.4											0.39
G	0.047	0.047	0.046	0.047	0.047	0.047	0.05	0.047	0.046	0.047	0.047	0.046	600	G	0.399											0.376
H	0.047	0.046	0.046	0.047	0.047	0.047	0.047	0.048	0.047	0.047	0.047	0.047	600	H	0.471											0.503
