# Supplementary material for: Screening novel antiviral compounds to treat Clostridioides difficile infections
Source: PLoS One. 2024 Dec 13;19(12):e0309624. doi: 10.1371/journal.pone.0309624 (PMC11642915; doi:10.1371/journal.pone.0309624)
Supplement: S2 Fig — (XLSX) [file pone.0309624.s003.xlsx]

## Sheet: Time-kill 43255
	Count 1	Count 2	Dilution	CFU/ml	Count 1	Count 2	Log Count 1	Log Count 2	Average	SD	N
STRAIN	43255
Hour 0
	2	1	3	375000	500000	250000	5.69897	5.39794	5.54846	0.21286	2
Hour 2
alpha-Mangostin	0	0	0	0	0	0	2	2	2	0	2
Rottlerin	3	2	3	625000	750000	500000	5.87506	5.69897	5.78702	0.124515	2
Obefazimod	6	5	2	137500	150000	125000	5.17609	5.09691	5.1365	0.0559896	2
Dryocrassin ABBA	2	1	3	375000	500000	250000	5.69897	5.39794	5.54846	0.21286	2
Vancomycin (5x)	8	1	2	112500	200000	25000	5.30103	4.39794	4.84949	0.638581	2
Control	2	3	3	625000	500000	750000	5.69897	5.87506	5.78702	0.124515	2
Hour 4
alpha-Mangostin	0	0	0	0	0	0	2	2	2	0	2
Rottlerin	4	4	2	100000	100000	100000	5	5	5	0	2
Obefazimod	5	6	2	137500	125000	150000	5.09691	5.17609	5.1365	0.0559896	2
Dryocrassin ABBA	11	6	2	212500	275000	150000	5.43933	5.17609	5.30771	0.18614	2
Vancomycin (5x)	6	9	2	187500	150000	225000	5.17609	5.35218	5.26414	0.124515	2
Control	2	5	4	8750000	5000000	12500000	6.69897	7.09691	6.89794	0.281386	2
Hour 8
alpha-Mangostin (3x)	0	0	0	0	0	0	2	2	2	0	2
Rottlerin	5	9	2	175000	125000	225000	5.09691	5.35218	5.22455	0.180505	2
Obefazimod	1	4	2	62500	25000	100000	4.39794	5	4.69897	0.425721	2
Dryocrassin ABBA	5	5	2	125000	125000	125000	5.09691	5.09691	5.09691	0	2
Vancomycin (5x)	9	6	1	18750	22500	15000	4.35218	4.17609	4.26414	0.124515	2
Control	4	10	5	175000000	100000000	250000000	8	8.39794	8.19897	0.281386	2
Hour 12
alpha-Mangostin	0	0	0	0	0	0	2	2	2	0	2
Rottlerin	2	1	2	37500	50000	25000	4.69897	4.39794	4.54846	0.21286	2
Obefazimod	1	2	2	37500	25000	50000	4.39794	4.69897	4.54846	0.21286	2
Dryocrassin ABBA	1	2	3	375000	250000	500000	5.39794	5.69897	5.54846	0.21286	2
Vancomycin (5x)	2	3	1	6250	5000	7500	3.69897	3.87506	3.78702	0.124515	2
Control	8	7	5	187500000	200000000	175000000	8.30103	8.24304	8.27203	0.0410065	2
Hour 24
alpha-Mangostin	0	0	0	0	0	0	2	2	2	0	2
Rottlerin	6	5	1	13750	15000	12500	4.17609	4.09691	4.1365	0.0559896	2
Obefazimod	4	1	2	62500	100000	25000	5	4.39794	4.69897	0.425721	2
Dryocrassin ABBA	1	3	4	5000000	2500000	7500000	6.39794	6.87506	6.6365	0.337376	2
Vancomycin (5x)	0	0	0	0	0	0	2	2	2	0	2
Control	4	5	5	112500000	100000000	125000000	8	8.09691	8.04846	0.0685257	2
Hour 48
alpha-Mangostin	0	0	0	0	0	0	2	2	2	0	2
Rottlerin	9	7	3	2000000	2250000	1750000	6.35218	6.24304	6.29761	0.0771768	2
Obefazimod	4	6	3	1250000	1000000	1500000	6	6.17609	6.08805	0.124515	2
Dryocrassin ABBA	6	3	4	11250000	15000000	7500000	7.17609	6.87506	7.02558	0.21286	2
Vancomycin (5x)	0	0	0	0	0	0	2	2	2	0	2
Control	2	5	5	87500000	50000000	125000000	7.69897	8.09691	7.89794	0.281386	2

## Sheet: Time-Kill 1870
	Count 1	Count 2	Dilution	CFU/ml	Count 1	Count 2	Log Count 1	Log Count 2	Log Count 5	Log Count 6	Average	SD	N
STRAIN	1870
0 hr
5x MIC
Untreated	11	15	2	325000	275000	375000	5.43933	5.57403			5.44	0.0952463	2
2 hr
5x MIC
Rottlerin	3	3	2	75000	75000	75000	4.87506	4.87506			4.87506	0	2
Dryocrassin ABBA	8	7	2	187500	200000	175000	5.30103	5.24304			5.27203	0.0410065	2
Obefazimod	3	3	2	75000	75000	75000	4.87506	4.87506			4.87506	0	2
α-Mangostin	0	0	0	0	0	0	2	2			2	0	2
Vancomycin	2	3	3	625000	500000	750000	5.69897	5.87506			5.78702	0.124515	2
Fidaxomicin	2	4	3	750000	500000	1000000	5.69897	6			5.84949	0.21286	2
Untreated	5	6	3	1375000	1250000	1500000	6.09691	6.17609			6.1365	0.0559896	2
4 hr
5x MIC
Rottlerin	8	9	1	21250	20000	22500	4.30103	4.35218			4.32661	0.0361703	2
Dryocrassin ABBA	2	7	1	11250	5000	17500	3.69897	4.24304			3.971	0.384714	2
Obefazimod	15	20	2	437500	375000	500000	5.57403	5.69897			5.6365	0.088345	2
α-Mangostin	0	0	0	0	0	0	2	2			2	0	2
Vancomycin	10	9	2	237500	250000	225000	5.39794	5.35218			5.37506	0.0323554	2
Fidaxomicin	12	8	1	25000	30000	20000	4.47712	4.30103			4.38908	0.124515	2
Untreated	5	6	3	1375000	1250000	1500000	6.09691	6.17609			6.1365	0.0559896	2
8 hr
5x MIC
Rottlerin	8	8	1	20000	20000	20000	4.30103	4.30103			4.30103	0	2
Dryocrassin ABBA	1	1	1	2500	2500	2500	3.39794	3.39794			3.39794	0	2
Obefazimod	14	12	2	325000	350000	300000	5.54407	5.47712			5.51059	0.0473385	2
α-Mangostin	0	0	0	0	0	0	2	2			2	0	2
Vancomycin	9	1	1	12500	22500	2500	4.35218	3.39794			3.87506	0.674751	2
Fidaxomicin	12	11	0	2875	3000	2750	3.47712	3.43933			3.45823	0.0267205	2
Untreated	3	6	5	112500000	75000000	150000000	7.87506	8.17609			8.02558	0.21286	2
12 hr
5x MIC
Rottlerin	5	5	1	12500	12500	12500	4.09691	4.09691			4.09691	0	2
Dryocrassin ABBA	6	2	2	100000	150000	50000	5.17609	4.69897			4.93753	0.337376	2
Obefazimod	11	8	1	23750	27500	20000	4.43933	4.30103			4.37018	0.0977948	2
α-Mangostin	0	0	0	0	0	0	2	2			2	0	2
Vancomycin	1	2	0	375	250	500	2.39794	2.69897			2.54846	0.21286	2
Fidaxomicin	0	0	0	0	0	0	2	2			2	0	2
Untreated	9	9	5	225000000	225000000	225000000	8.35218	8.35218			8.35218	0	2
24 hr
5x MIC
Rottlerin	9	6	2	187500	225000	150000	5.35218	5.17609			5.18	0.124515	3
Dryocrassin ABBA	14	15	2	362500	350000	375000	5.54407	5.57403			5.55905	0.0211872	3
Obefazimod	3	2	3	625000	750000	500000	5.87506	5.69897			5.78702	0.124515	3
α-Mangostin	0	0	0	0	0	0	2	2			2	0	3
Vancomycin	0	0	0	0	0	0	2	2			2	0	3
Fidaxomicin	0	0	0	0	0	0	2	2			2	0	3
Untreated	10	15	5	312500000	250000000	375000000	8.39794	8.57403			8.48599	0.124515	3
48 hr
5x MIC
Rottlerin	3	3	3	750000	750000	750000	5.87506	5.87506			5.88	0	3
Dryocrassin ABBA	14	14	3	3500000	3500000	3500000	6.54407	6.54407			6.54407	0	3
Obefazimod	15	13	3	3500000	3750000	3250000	6.57403	6.51188			6.54296	0.0439452	3
α-Mangostin	0	0	0	0	0	0	2	2			2	0	3
Vancomycin	0	0	0	0	0	0	2	2			2	0	3
Fidaxomicin	0	0	0	0	0	0	2	2			2	0	3
Untreated	3	4	5	87500000	75000000	100000000	7.87506	8			7.93753	0.088345	3
